# Supplementary material for: Identification of a Macrophage marker gene signature to evaluate immune infiltration and therapeutic response in hepatocellular carcinoma
Source: Heliyon. 2024 May 27;10(11):e31881. doi: 10.1016/j.heliyon.2024.e31881 (PMC11154631; doi:10.1016/j.heliyon.2024.e31881)
Supplement: Multimedia component 2 [file mmc2.xlsx]

## Sheet: Sup-Table 2
id	HR	HR.95L	HR.95H	pvalue	km
S100A9	1.17077	1.08431	1.26413	5.63e-05	8.64e-07
CD14	0.83166	0.734566	0.941587	0.00361185	1.05e-07
GRN	1.34669	1.09255	1.65995	0.00527952	0.00923301
NPC2	1.28938	1.07038	1.55318	0.00744786	0.000522667
CD68	1.21962	1.04372	1.42517	0.0124718	0.000112972
IER3	1.13547	1.02482	1.25806	0.0151506	0.00174713
MAFB	0.818483	0.689268	0.971921	0.0223219	0.00203397
HLA-DRB5	0.900047	0.821379	0.986249	0.0240284	0.000535379
CPVL	1.15488	1.01865	1.30933	0.0245397	0.00195847
IFI30	1.29029	1.03059	1.61543	0.026233	0.000526426
PLAUR	1.18737	1.0192	1.3833	0.0275251	0.0104766
S100A8	1.12697	1.01278	1.25404	0.0283141	0.00219635
FCER1G	1.13711	1.00354	1.28847	0.0438671	0.00256803
CTSB	1.21033	0.997046	1.46923	0.0536009	0.00948449
MS4A7	0.856594	0.712296	1.03013	0.10005	0.00149506
FN1	1.15086	0.973012	1.36121	0.100896	0.0525445
CLEC10A	0.863755	0.701268	1.06389	0.16836	0.0481541
FCGRT	0.852556	0.678613	1.07108	0.170649	0.00106354
FGL2	0.884397	0.741278	1.05515	0.17258	0.000367651
CYBB	1.08639	0.946018	1.24759	0.240466	0.0363927
KLF4	1.09401	0.938699	1.27502	0.25007	0.0276144
VSIG4	1.08285	0.941318	1.24567	0.265369	0.000216808
IL1B	1.12869	0.89347	1.42584	0.309973	0.0569153
KCTD12	0.925639	0.775959	1.10419	0.390545	0.129505
LST1	0.934678	0.792168	1.10283	0.423509	0.0331942
IFITM3	0.926202	0.762602	1.1249	0.439467	0.0131527
CST3	1.07971	0.885097	1.31712	0.449454	0.145016
C5AR1	1.06603	0.889983	1.27691	0.487454	0.053777
CLEC7A	1.07916	0.846162	1.37632	0.539274	0.160375
C1QA	0.964999	0.858363	1.08488	0.550951	0.0297489
SPI1	1.04852	0.89683	1.22587	0.552347	0.115547
GPX1	1.05837	0.872937	1.28319	0.563791	0.0218894
CSTA	0.971035	0.878568	1.07324	0.564834	0.0571074
MS4A6A	0.956033	0.8141	1.12271	0.583448	0.000480972
NAMPT	1.02228	0.897509	1.16439	0.740074	0.16612
SERPINA1	1.01712	0.896633	1.1538	0.791877	0.00955737
C1QB	0.985733	0.879915	1.10428	0.804124	0.123755
CXCL16	1.01543	0.885899	1.1639	0.825929	0.00790015
TIMP1	1.00763	0.934082	1.08698	0.844105	0.094749
AIF1	0.986003	0.854918	1.13719	0.846437	0.0323209
CD163	0.985963	0.849164	1.1448	0.852844	0.00247416
LGALS2	1.01178	0.892645	1.14681	0.854655	0.231535
FCN1	0.979344	0.771389	1.24336	0.863918	0.0150972
LYZ	1.00534	0.93902	1.07635	0.87836	0.0759319
MNDA	1.01469	0.835404	1.23244	0.883149	0.0233929
CFD	1.00904	0.871296	1.16855	0.904387	0.0181726
IGSF6	0.992156	0.829421	1.18682	0.931343	0.120547
C1QC	0.99544	0.88217	1.12325	0.940889	0.0590124
