# Supplementary material for: Identification of a Macrophage marker gene signature to evaluate immune infiltration and therapeutic response in hepatocellular carcinoma
Source: Heliyon. 2024 May 27;10(11):e31881. doi: 10.1016/j.heliyon.2024.e31881 (PMC11154631; doi:10.1016/j.heliyon.2024.e31881)
Supplement: Multimedia component 3 [file mmc3.xlsx]

## Sheet: Sup-Table 3
id	HR	HR.95L	HR.95H	pvalue
G6PD	1.41602	1.27807	1.56886	2.9e-11
MYBL2	1.38062	1.24602	1.52977	7.17e-10
LPCAT1	1.54297	1.33926	1.77767	1.93e-09
PKIB	1.33015	1.19279	1.48331	2.89e-07
ATP1B3	1.46142	1.26418	1.68943	2.91e-07
PON1	0.83572	0.779972	0.895452	3.49e-07
AFM	0.831931	0.774445	0.893684	4.73e-07
SLC1A5	1.31184	1.18007	1.45832	5.02e-07
SPP1	1.13041	1.07708	1.18638	6.65e-07
SLC22A1	0.85948	0.809602	0.91243	6.89e-07
ADH1C	0.873665	0.828183	0.921645	7.37e-07
SMOX	1.45703	1.25522	1.69129	7.49e-07
CYP2C9	0.854708	0.802345	0.910489	1.13e-06
IMPDH1	1.4267	1.23643	1.64625	1.14e-06
TRNP1	1.251	1.14187	1.37057	1.52e-06
SLC16A3	1.3567	1.1967	1.53809	1.89e-06
ADH4	0.886308	0.842679	0.932196	2.78e-06
ST6GALNAC4	1.54573	1.28682	1.85673	3.22e-06
BDH1	0.753122	0.668003	0.849088	3.6e-06
SLC10A1	0.864168	0.812316	0.91933	3.76e-06
CDC25B	1.47715	1.24836	1.74787	5.53e-06
UPB1	0.812448	0.742556	0.888919	6.02e-06
MARCKSL1	1.34103	1.17928	1.52498	7.66e-06
GLYATL1	0.80601	0.733249	0.885992	7.91e-06
ALDOA	1.35246	1.18381	1.54514	8.87e-06
CLIC1	1.40999	1.21015	1.64284	1.05e-05
MMD	1.42187	1.21116	1.66924	1.7e-05
FMO3	0.854877	0.79557	0.918606	1.92e-05
F11	0.78164	0.69808	0.875201	1.95e-05
FTCD	0.85075	0.789656	0.916571	2.13e-05
CYP3A5	0.813574	0.739634	0.894906	2.2e-05
SFN	1.17118	1.0872	1.26165	3.15e-05
ACSM2A	0.831455	0.761978	0.907267	3.39e-05
SEC14L2	0.808995	0.731264	0.894989	3.91e-05
ADH1B	0.876994	0.823641	0.933802	4.15e-05
PPT1	1.49143	1.23182	1.80575	4.19e-05
SLC27A5	0.844708	0.778574	0.916459	4.97e-05
RAB3IL1	1.38904	1.18451	1.6289	5.27e-05
UGT2B15	0.875516	0.820781	0.9339	5.43e-05
S100A9	1.17077	1.08431	1.26413	5.63e-05
LHFPL2	1.46638	1.21505	1.7697	6.59e-05
SLC16A11	0.799424	0.715427	0.893282	7.74e-05
SLC38A1	1.29307	1.13831	1.46888	7.76e-05
TMPRSS6	0.836357	0.765351	0.913952	7.89e-05
RTP3	0.852268	0.787234	0.922673	7.91e-05
HRG	0.899055	0.852779	0.947843	7.92e-05
CYP2C8	0.884278	0.831707	0.940173	8.4e-05
SPP2	0.879378	0.824764	0.937608	8.52e-05
CPS1	0.895651	0.847235	0.946834	0.000101609
PLBD1	1.2673	1.12415	1.42867	0.000107202
SLC6A1	0.823869	0.746635	0.909092	0.000114462
GYS2	0.844383	0.774602	0.920451	0.000121307
ALAD	0.74669	0.642842	0.867314	0.000131775
ANXA2	1.31611	1.14152	1.5174	0.000155085
IL15RA	1.40361	1.17543	1.67609	0.000179942
C7	0.853845	0.786071	0.927463	0.000180714
TAT	0.899168	0.850477	0.950646	0.00018266
RAP1GAP	1.24883	1.11151	1.40312	0.000184992
ELFN1	0.795116	0.704555	0.897318	0.000202335
TTC36	0.85928	0.792909	0.931207	0.000217541
SLC2A2	0.859195	0.792508	0.931494	0.000231871
AP1M2	1.14944	1.06716	1.23805	0.000237379
MARCKS	1.34669	1.14897	1.57843	0.00023864
HAO1	0.859736	0.79304	0.932043	0.000244372
KLKB1	0.802315	0.713082	0.902714	0.000250897
CMTM7	1.44259	1.18527	1.75578	0.000256602
HMGCS2	0.872813	0.811359	0.938922	0.000260388
DMGDH	0.817961	0.734071	0.911438	0.000273084
KNG1	0.878945	0.819917	0.942221	0.000274869
KCTD17	1.26739	1.11531	1.44019	0.000279721
CPB2	0.852209	0.781677	0.929104	0.000285305
MASP2	0.867912	0.803969	0.936942	0.00028555
RGN	0.818777	0.73466	0.912525	0.000300324
CYP3A4	0.917018	0.874626	0.961465	0.000334198
ADH1A	0.886308	0.829672	0.94681	0.000340665
CDO1	0.872097	0.809163	0.939926	0.000342098
G6PC	0.879147	0.819252	0.943422	0.000346588
PHLDA2	1.21933	1.09354	1.35959	0.00035749
NQO1	1.1065	1.04663	1.16979	0.000362456
RBP4	0.866115	0.800281	0.937364	0.000365754
VNN2	1.18956	1.08005	1.31017	0.000426788
SORD	0.809454	0.719383	0.910803	0.000444334
ACSM2B	0.85153	0.778258	0.9317	0.000463507
GPLD1	0.823002	0.737666	0.918209	0.000487055
GLYAT	0.880656	0.81992	0.945892	0.000490935
CTSC	1.26592	1.10832	1.44593	0.000508824
HSD17B6	0.883618	0.823919	0.947642	0.000526786
FMO4	0.784544	0.683339	0.900737	0.000574172
HK2	1.27427	1.10968	1.46326	0.000592709
CA9	1.14662	1.06048	1.23976	0.000595643
LECT2	0.884045	0.8238	0.948695	0.000620445
GNMT	0.882612	0.82126	0.948547	0.000681291
ALDH5A1	0.761746	0.65099	0.891347	0.000686822
SLCO1B1	0.866663	0.797852	0.941409	0.000697821
ALDOB	0.904449	0.853339	0.95862	0.000714593
ZNF385B	0.745705	0.628934	0.884156	0.000732992
F13B	0.856845	0.783268	0.937333	0.000744222
KLRB1	0.737738	0.617214	0.881796	0.000831152
CYP8B1	0.906788	0.856035	0.960549	0.000869561
MMP12	1.21288	1.08259	1.35886	0.000872963
UAP1L1	1.28726	1.10798	1.49554	0.000966899
APOC4	0.770795	0.659928	0.900287	0.00101723
CCL20	1.12747	1.04934	1.21142	0.00105919
CD97	1.28231	1.10478	1.48836	0.00107317
ABAT	0.839516	0.755839	0.932456	0.00109308
EHHADH	0.837244	0.75203	0.932114	0.00118027
MSC	1.1444	1.05461	1.24183	0.00121469
SERPINF2	0.870515	0.799839	0.947435	0.00132811
IL4I1	1.24812	1.09007	1.42909	0.00133501
AGXT	0.893148	0.833129	0.957491	0.00145318
LAMB1	1.23763	1.08508	1.41163	0.00149022
BAAT	0.869828	0.797656	0.948529	0.00160132
DPYS	0.879944	0.812623	0.952842	0.00163532
AQP9	0.901777	0.845517	0.96178	0.00165736
ARHGEF2	1.32771	1.11265	1.58434	0.00166692
CHAD	0.814336	0.716035	0.926132	0.00175336
CYP4A11	0.883945	0.818187	0.954987	0.00176172
SERPINC1	0.909905	0.857436	0.965584	0.00183519
IGSF23	0.845775	0.761176	0.939777	0.0018388
SULT2A1	0.904034	0.848184	0.963561	0.00192969
CYP4F2	0.877321	0.807322	0.953389	0.00203488
DAB2	1.24519	1.08249	1.43235	0.00214496
AZGP1	0.879435	0.810106	0.954696	0.00216522
TTR	0.901541	0.843637	0.96342	0.00221181
ABCA6	0.809575	0.706413	0.927801	0.00238557
PROC	0.848402	0.7629	0.943488	0.00241927
PFKP	1.19853	1.06555	1.34812	0.00254472
MLXIPL	0.82223	0.723762	0.934095	0.00263386
KDELR3	1.2013	1.06451	1.35566	0.00294419
GPT	0.854008	0.769399	0.947921	0.00302965
DAO	0.854896	0.770392	0.94867	0.00315448
SLC17A4	0.84259	0.752023	0.944063	0.00315602
PAH	0.875378	0.801248	0.956366	0.00319637
FABP5	1.22084	1.06901	1.39423	0.00323108
ANXA5	1.24143	1.07436	1.4345	0.00336294
PCK2	0.838693	0.745227	0.943882	0.00352288
EPHX2	0.823407	0.722629	0.938239	0.00353376
IL7R	0.762724	0.635626	0.915237	0.00358775
SPHK1	1.14755	1.0459	1.25909	0.00363478
ABCB4	0.865787	0.785541	0.954231	0.00368425
GPT2	0.857508	0.772998	0.951257	0.00368503
SLC25A15	0.841019	0.748195	0.94536	0.00371232
SARDH	0.816987	0.712323	0.93703	0.00385471
TTYH3	1.25375	1.07535	1.46176	0.00388265
CD24	1.11253	1.03449	1.19647	0.00405776
C12orf75	1.16423	1.0493	1.29175	0.00413759
PDK4	0.866675	0.785907	0.955744	0.00414581
CES3	0.83475	0.737684	0.944589	0.00418595
DCXR	0.860821	0.776814	0.953913	0.00422914
PECR	0.808997	0.699212	0.93602	0.00439206
PLG	0.894723	0.8285	0.966238	0.00457733
SOX4	1.18519	1.05365	1.33315	0.00464658
ARPC1B	1.2703	1.07621	1.49939	0.00468196
PON3	0.855129	0.767161	0.953184	0.0047186
APOC3	0.914189	0.858942	0.97299	0.00478927
C15orf48	1.14962	1.04323	1.26686	0.00489281
BHMT	0.909692	0.851646	0.971694	0.0049002
MMP9	1.13752	1.03961	1.24464	0.00501583
TNFRSF21	1.19867	1.05532	1.3615	0.00529397
ASPDH	0.883225	0.809252	0.96396	0.00539542
IKBKE	1.31994	1.08492	1.60588	0.00552673
HPR	0.904069	0.841733	0.971021	0.0056624
TFR2	0.877554	0.799929	0.96271	0.00570619
MFAP2	1.24225	1.06502	1.44896	0.00574232
PFKFB1	0.859937	0.772583	0.957168	0.00576343
HFE2	0.893464	0.824516	0.968177	0.00597353
SELENBP1	0.848037	0.752963	0.955116	0.00658973
PTGES	1.17234	1.04498	1.31522	0.00673306
F12	0.897326	0.828902	0.971399	0.00742848
NTS	1.10143	1.02622	1.18217	0.00742864
NPC2	1.28938	1.07038	1.55318	0.00744786
TREM2	1.16773	1.04213	1.30847	0.00756987
CYP2A6	0.936272	0.892094	0.982639	0.00758187
PCK1	0.91939	0.864354	0.97793	0.00761736
MFSD10	1.23246	1.0568	1.43731	0.00771992
S100P	1.07406	1.01885	1.13225	0.00796724
PLA2G7	1.18886	1.04624	1.35093	0.00797302
CYP4F3	0.865443	0.777725	0.963055	0.00804034
PRNP	1.21491	1.05175	1.40339	0.00815206
CYP7A1	0.911193	0.850488	0.976232	0.0081978
OLFML2B	1.221	1.05295	1.41587	0.00822114
ATP2A3	0.749771	0.605187	0.928898	0.00841995
CSF1	1.25546	1.05961	1.48752	0.00856315
SLC2A6	1.23251	1.05442	1.44069	0.00865413
HAAO	0.83701	0.732837	0.955992	0.00870009
NFKBIE	1.26714	1.06147	1.51266	0.00879
CSF3R	1.24976	1.05767	1.47674	0.00883115
SRD5A2	0.852997	0.75725	0.96085	0.00886056
CLDN14	0.837941	0.733996	0.956606	0.00888424
HMOX1	1.17025	1.04001	1.31679	0.00900843
AGR2	1.10976	1.02616	1.20017	0.00915673
IGFBP7	0.841782	0.739475	0.958244	0.00918458
ENO2	1.21632	1.04949	1.40967	0.00927777
F7	0.852606	0.755773	0.961845	0.00953017
CES2	0.876917	0.79355	0.969041	0.00996682
MTHFD1	0.836788	0.73009	0.959079	0.0104574
ABCB11	0.876618	0.792265	0.969952	0.010742
SCPEP1	1.18063	1.0386	1.34208	0.0111112
CLDN4	1.10427	1.0228	1.19224	0.0112021
AMBP	0.896338	0.823482	0.97564	0.0114021
PGRMC1	0.826389	0.712749	0.958149	0.0115247
SLC38A3	0.88943	0.81195	0.974303	0.0117423
NCF2	1.19242	1.03897	1.36853	0.0122835
CAPG	1.13873	1.02852	1.26074	0.0123697
ACSM5	0.894704	0.819925	0.976302	0.0124706
CD68	1.21962	1.04372	1.42517	0.0124718
CXCL5	1.15401	1.03132	1.29128	0.0124965
HLA-B	0.855013	0.755892	0.967132	0.0127182
HPD	0.936832	0.889697	0.986465	0.0132355
CTHRC1	1.13949	1.02734	1.26388	0.0135024
IGFBP3	1.14417	1.0277	1.27384	0.0139405
GZMA	0.827783	0.71196	0.962449	0.0139847
BATF	1.16453	1.0311	1.31523	0.0141598
PIPOX	0.88265	0.798481	0.975691	0.014636
CCL21	0.913903	0.849891	0.982738	0.015101
TTPA	0.884773	0.801577	0.976605	0.0151066
IER3	1.13547	1.02482	1.25806	0.0151506
CTH	0.897114	0.82149	0.9797	0.015674
CYP4A22	0.89121	0.811453	0.978807	0.0160497
CD69	0.766889	0.617873	0.951846	0.0160552
GGT5	0.843761	0.734683	0.969033	0.0161574
MMP14	1.15891	1.02697	1.3078	0.0167804
HOMER3	1.20054	1.0331	1.39511	0.017088
RGS2	1.13104	1.02119	1.2527	0.0181623
SOX9	1.13679	1.02156	1.26502	0.0187175
UGT2B10	0.915251	0.850075	0.985425	0.0187985
DBN1	1.1706	1.02637	1.3351	0.0188809
GZMK	0.802267	0.667411	0.964373	0.01896
CD7	1.1573	1.02388	1.30812	0.0194115
IGJ	0.904454	0.831404	0.983922	0.0194297
RASSF3	1.21571	1.03192	1.43225	0.0195102
APOA5	0.914286	0.847992	0.985763	0.0196308
FNDC5	0.903777	0.829927	0.984198	0.0200079
CYP2D6	0.907221	0.835754	0.9848	0.020028
DPT	0.863945	0.763554	0.977536	0.0203156
SAA1	0.945411	0.901618	0.991331	0.0203534
ITGAM	1.23511	1.03317	1.47651	0.0204357
PLP2	1.14697	1.02121	1.28822	0.0206555
GRAMD1A	1.21299	1.02989	1.42864	0.0207348
DCN	0.902277	0.826673	0.984796	0.0212741
SULT1C2	1.14092	1.01946	1.27686	0.021705
C11orf96	0.863226	0.760604	0.979694	0.0227466
GOLM1	1.14454	1.01898	1.28557	0.0227792
AOX1	0.92064	0.857334	0.988621	0.0229174
AKR1B10	1.05813	1.00777	1.11101	0.0231321
OTC	0.918318	0.85301	0.988626	0.0235808
GCGR	0.91748	0.851536	0.988532	0.0236321
HLA-F	0.858272	0.751764	0.97987	0.0237732
CPN2	0.897233	0.816615	0.985809	0.0239764
HLA-DRB5	0.900047	0.821379	0.986249	0.0240284
MFAP4	0.895344	0.813247	0.985729	0.0242659
CPVL	1.15488	1.01865	1.30933	0.0245397
CD2	0.847459	0.733489	0.979138	0.0247005
EZR	1.18918	1.0211	1.38493	0.0258424
GSTM1	0.928459	0.869766	0.991112	0.0258859
LCK	0.788063	0.638936	0.971997	0.0260584
S100A11	1.1189	1.01342	1.23537	0.026159
IFI30	1.29029	1.03059	1.61543	0.026233
HGD	0.89174	0.805843	0.986792	0.0266058
PLAUR	1.18737	1.0192	1.3833	0.0275251
IFITM1	0.879157	0.783717	0.986219	0.0280458
TM4SF1	1.13895	1.01411	1.27916	0.0280556
S100A8	1.12697	1.01278	1.25404	0.0283141
SFXN3	1.22593	1.02133	1.47151	0.0287796
LGALS3	1.11667	1.01108	1.23328	0.0294479
CD3E	0.843368	0.723466	0.983142	0.0294609
GPAM	0.881095	0.786127	0.987536	0.0295921
CCL5	0.879815	0.783847	0.987531	0.029789
ADH6	0.896539	0.812258	0.989565	0.030142
BLVRA	1.1688	1.01478	1.34619	0.0305029
ALDH6A1	0.880366	0.784266	0.988241	0.0307317
CST7	0.835252	0.709128	0.98381	0.0311309
MDK	1.09991	1.00856	1.19955	0.0313511
TMEM45A	1.12224	1.01024	1.24666	0.0315594
F5	0.871374	0.768534	0.987975	0.0316532
HIF1A	1.1879	1.01506	1.39019	0.0318551
HSD11B1	0.942352	0.892504	0.994983	0.0322456
CXCL2	0.905088	0.826089	0.991642	0.0323483
CD8A	0.827047	0.694784	0.984487	0.0326949
ACOX2	0.870525	0.766421	0.988771	0.032864
FBLN1	1.12341	1.00919	1.25055	0.0333986
EPHX1	0.890934	0.800918	0.991067	0.0335792
TNFRSF11B	1.14341	1.01019	1.29421	0.0339791
PFKFB3	1.13553	1.00944	1.27737	0.0343018
UCHL1	1.09398	1.00642	1.18916	0.0348313
GSTA1	0.934564	0.877436	0.995411	0.0354744
SPINK1	1.04921	1.00307	1.09748	0.0363121
CHST11	1.21218	1.01211	1.4518	0.0365481
WBP5	1.12837	1.00722	1.26409	0.0371552
CCL19	0.91877	0.848274	0.995125	0.0375315
CYP4F12	0.868723	0.760682	0.992109	0.0378123
DSG1	0.845998	0.722178	0.991047	0.0383255
ABCG5	0.883733	0.786079	0.993519	0.0385645
DHTKD1	0.850364	0.72911	0.991784	0.0389158
DDIT4	1.13411	1.00596	1.27859	0.0396702
SERPINE1	1.09574	1.00422	1.19561	0.039918
MAT1A	0.906312	0.825126	0.995486	0.0399317
HLA-DPB1	0.878641	0.77649	0.99423	0.0401952
CCL16	0.920678	0.850674	0.996442	0.0405312
HKDC1	1.11628	1.00473	1.24021	0.0405828
AEBP1	0.911924	0.834833	0.996133	0.0407626
SERPINA5	0.909742	0.830868	0.996104	0.0409214
TMC8	0.793869	0.636118	0.99074	0.041125
TRPV2	1.18692	1.00606	1.40031	0.0421995
SH3BP1	1.22448	1.00707	1.48881	0.0422899
HSPA6	1.12578	1.00401	1.26232	0.0425154
SERPINE2	1.12589	1.00361	1.26307	0.0432322
AASS	0.88592	0.787489	0.996654	0.0438268
FCER1G	1.13711	1.00354	1.28847	0.0438671
CDHR2	1.10137	1.00213	1.21044	0.0450654
SERPINA4	0.920977	0.849692	0.998243	0.0452045
S100A6	1.09115	1.00169	1.1886	0.0456462
CD79A	0.854267	0.731841	0.997174	0.0459533
TAGLN	0.884198	0.783492	0.997848	0.0460548
MZB1	0.880921	0.776741	0.999074	0.0483378
ABCG8	0.902752	0.815534	0.999298	0.0484375
CXCL12	0.890209	0.793027	0.999299	0.0486267
SH3BGRL3	1.17596	1.00095	1.38157	0.0486624
CRISPLD2	0.854179	0.730268	0.999114	0.0487188
TRIM47	1.16278	1.00006	1.35198	0.0499125
PLEKHA4	1.16741	0.999909	1.36297	0.0501343
ARMCX3	1.13107	0.999884	1.27947	0.0502168
HLA-DRB1	0.898367	0.806492	1.00071	0.0515219
EMILIN2	1.24083	0.998293	1.5423	0.0518275
MGP	0.911838	0.830086	1.00164	0.0541354
CA14	0.865519	0.747187	1.00259	0.0541743
CD48	0.846955	0.71404	1.00461	0.0565033
BACE2	1.1163	0.996642	1.25032	0.057195
CCDC109B	1.20762	0.993824	1.4674	0.0577427
LIF	1.15257	0.995103	1.33495	0.0581631
CYR61	0.893014	0.794337	1.00395	0.0582268
FSCN1	1.16214	0.994636	1.35786	0.0584589
PLTP	1.11453	0.995494	1.24779	0.0598904
B3GNT3	1.10673	0.995718	1.23011	0.0600548
ICAM1	1.11719	0.994886	1.25452	0.0610274
ADAP2	1.26322	0.989179	1.61319	0.0611015
MARVELD1	1.16254	0.992698	1.36145	0.0616204
NPL	1.15386	0.992954	1.34083	0.0618071
CXCL9	0.910444	0.824504	1.00534	0.0636489
CD74	0.895166	0.795946	1.00675	0.0646523
SLC13A5	0.92601	0.853249	1.00498	0.065608
TNFRSF1B	0.830548	0.681198	1.01264	0.0663948
TMEM173	0.831659	0.681278	1.01523	0.0700798
MT1H	0.924337	0.848781	1.00662	0.0705584
APOH	0.936298	0.871758	1.00562	0.0708755
LGALS1	1.11998	0.989918	1.26713	0.0720063
HLA-DRA	0.90481	0.811378	1.009	0.0720475
RGS19	1.22248	0.98104	1.52335	0.0735429
TMSB10	1.09818	0.991024	1.21692	0.073802
COL14A1	0.883507	0.771284	1.01206	0.0739349
HSPB8	1.09619	0.991122	1.21239	0.074019
NKG7	0.884589	0.773113	1.01214	0.0743578
SERPINH1	1.14072	0.986561	1.31898	0.075516
CXCL1	1.07834	0.992154	1.17202	0.0759578
SAA2	0.95249	0.902505	1.00524	0.076762
EFEMP1	0.923232	0.844867	1.00887	0.0775745
IGLL5	0.925392	0.84898	1.00868	0.0778385
SLC1A2	0.911708	0.822652	1.0104	0.0779662
TSPO	1.12096	0.987237	1.2728	0.0781068
TM7SF2	0.893126	0.787244	1.01325	0.0791666
WAS	0.818484	0.654045	1.02427	0.0800441
GNA15	1.24085	0.973784	1.58117	0.0809616
HTRA3	1.12449	0.985461	1.28314	0.0814275
CYP2E1	0.962292	0.921125	1.0053	0.0848849
MMP7	1.07475	0.989538	1.16731	0.0871846
LY96	1.09618	0.985453	1.21935	0.0909827
SLC7A7	1.16765	0.974284	1.3994	0.0933622
CYP2A7	0.944007	0.882366	1.00995	0.0944346
SDC3	1.17063	0.972646	1.40892	0.0956
SLC6A6	1.1509	0.975392	1.35799	0.0959484
VEGFB	1.09551	0.983579	1.22019	0.0971415
HLA-DMA	0.90023	0.794745	1.01972	0.0983455
MTHFD2	1.18186	0.969051	1.4414	0.0990258
ARHGAP4	1.12798	0.977188	1.30204	0.100014
MS4A7	0.856594	0.712296	1.03013	0.10005
FMO5	0.913113	0.818865	1.01821	0.101987
AFP	1.03923	0.992385	1.08829	0.102016
ACADSB	0.899771	0.792534	1.02152	0.102857
FKBP10	1.09514	0.981369	1.22209	0.104395
ANGPTL3	0.931066	0.854033	1.01505	0.105017
PODN	0.887606	0.76821	1.02556	0.105758
MPEG1	0.864096	0.723404	1.03215	0.107186
CD4	0.881951	0.756818	1.02777	0.107602
ITM2C	1.11271	0.976867	1.26743	0.107913
PTP4A3	1.09834	0.979539	1.23154	0.108274
FCGR2A	1.14901	0.969541	1.36169	0.10894
FABP3	1.09116	0.980521	1.21428	0.109748
OSMR	1.12801	0.973106	1.30757	0.10999
ASPN	0.905769	0.802025	1.02293	0.110793
PIGR	0.941676	0.874554	1.01395	0.11121
CYP2B6	0.938802	0.868472	1.01483	0.111947
WARS	1.16606	0.964805	1.40931	0.111988
KCNJ8	0.903531	0.796934	1.02439	0.113239
TESC	1.07135	0.983609	1.16692	0.113902
SAA2-SAA4	0.947923	0.886827	1.01323	0.115632
IER5L	1.1289	0.970158	1.31361	0.116853
CD37	0.862695	0.715874	1.03963	0.12074
ACSL4	1.06053	0.98454	1.14238	0.121328
HLA-A	0.883361	0.754404	1.03436	0.123472
HLF	0.917444	0.821993	1.02398	0.124244
TMED3	1.10738	0.970607	1.26342	0.129417
FAM129B	1.12007	0.96729	1.29698	0.129648
HLA-DPA1	0.915378	0.815474	1.02752	0.133743
CRYAB	1.06922	0.979442	1.16724	0.134715
CCL2	0.918316	0.821272	1.02683	0.134812
SMOC2	0.886209	0.756237	1.03852	0.135469
FXYD2	1.05967	0.981991	1.14349	0.135674
FBLIM1	1.1179	0.965273	1.29466	0.136736
SERPIND1	0.936548	0.859046	1.02104	0.136892
ELF3	1.10587	0.968435	1.26282	0.137209
CD27	0.865916	0.715884	1.04739	0.138074
TMEM51	1.12233	0.963435	1.30742	0.138419
CXCL10	0.932235	0.849558	1.02296	0.13863
GIMAP4	0.86046	0.705256	1.04982	0.138632
CMTM3	1.12827	0.961313	1.32422	0.139659
IFI27L2	1.10209	0.968273	1.2544	0.141072
CCL18	0.912367	0.807002	1.03149	0.142972
PRSS23	1.12892	0.958546	1.32958	0.146293
SASH3	0.86968	0.719463	1.05126	0.148951
SEPW1	1.10084	0.965995	1.25452	0.149568
GLYCTK	0.901438	0.782732	1.03815	0.149777
HLA-DQB1	0.921209	0.823211	1.03087	0.152683
SEL1L3	1.09145	0.968068	1.23057	0.152788
HK3	1.15883	0.945583	1.42017	0.155405
CCR5	0.83236	0.645131	1.07393	0.158134
CD52	0.922618	0.824674	1.03219	0.159552
LGALS9	1.11003	0.958426	1.28561	0.16355
PDLIM7	1.14326	0.946488	1.38094	0.164747
PRELP	0.913929	0.803344	1.03974	0.171382
BIN2	0.843263	0.66011	1.07723	0.17241
FGL2	0.884397	0.741278	1.05515	0.17258
UGT2B7	0.951175	0.885051	1.02224	0.173311
DEFB1	0.964207	0.914813	1.01627	0.174291
PTPRC	0.888778	0.749489	1.05395	0.175178
TPM4	1.11182	0.953843	1.29597	0.17522
ETNK2	0.935298	0.848918	1.03047	0.176086
LBP	0.940592	0.86052	1.02811	0.177275
TLR2	1.13827	0.942968	1.37403	0.177491
HCLS1	0.888359	0.745354	1.0588	0.186193
LUM	0.951881	0.884602	1.02428	0.187313
SELM	1.06468	0.969454	1.16925	0.189855
SLC6A12	0.926036	0.825275	1.0391	0.191075
MSN	1.11641	0.946281	1.31712	0.19176
LOXL4	1.06308	0.968988	1.16632	0.19576
CCDC80	0.923816	0.819296	1.04167	0.195821
DUSP5	1.09213	0.954986	1.24897	0.198015
TAX1BP3	1.10097	0.950588	1.27514	0.199247
UGT1A4	0.951704	0.882049	1.02686	0.201782
CTGF	0.932801	0.83827	1.03799	0.20196
LTBP2	0.908147	0.783158	1.05308	0.202194
PTPN7	0.851467	0.66362	1.09249	0.20609
RNASE1	1.08613	0.955052	1.23519	0.207997
LAIR1	1.12531	0.936156	1.35269	0.208628
TGFB1	1.08276	0.956152	1.22614	0.210114
CERCAM	1.10034	0.947107	1.27837	0.211399
LTB	0.927665	0.824591	1.04362	0.211505
EMB	0.861059	0.677571	1.09424	0.221164
HAMP	0.957626	0.893213	1.02668	0.22294
PLCB2	0.856182	0.664431	1.10327	0.230041
ARHGDIB	0.902347	0.762091	1.06842	0.233191
LGMN	1.1394	0.917461	1.41502	0.237757
MYL9	0.933899	0.833666	1.04618	0.237772
RAB20	1.1074	0.934749	1.31195	0.238123
IL10RA	0.884904	0.722021	1.08453	0.23875
CYBB	1.08639	0.946018	1.24759	0.240466
C9	0.969479	0.920541	1.02102	0.240847
ARHGAP9	0.875006	0.698715	1.09578	0.244753
TSPAN15	1.08246	0.946842	1.23751	0.245974
CD300A	1.12445	0.920894	1.37299	0.249669
KLF4	1.09401	0.938699	1.27502	0.25007
SELPLG	0.9024	0.757041	1.07567	0.2518
TMEM156	1.08456	0.943077	1.24726	0.255045
RAB31	1.11173	0.926142	1.33451	0.255709
PPP1R15A	1.09362	0.936588	1.27697	0.257811
HLA-DOA	0.91002	0.771949	1.07279	0.261396
NOTUM	0.963287	0.902127	1.02859	0.263739
THBS2	0.943223	0.851319	1.04505	0.263763
PAGE4	0.955766	0.882781	1.03479	0.26431
VSIG4	1.08285	0.941318	1.24567	0.265369
S100A14	1.04414	0.967692	1.12663	0.26552
ARHGAP30	0.883569	0.710139	1.09936	0.266862
POSTN	1.05571	0.959266	1.16186	0.26735
KHK	0.933648	0.826787	1.05432	0.268282
CD83	1.11568	0.91816	1.35569	0.270862
PKLR	0.947309	0.859614	1.04395	0.27477
GPX2	1.03742	0.969755	1.10981	0.285742
CORO1A	0.925355	0.801766	1.068	0.288869
TBXAS1	1.13705	0.896407	1.44228	0.289791
SLA	0.889067	0.714567	1.10618	0.291537
BGN	0.952917	0.871196	1.0423	0.291768
EBI3	1.1262	0.902856	1.40478	0.291967
ANXA1	0.923693	0.796321	1.07144	0.294403
EMILIN1	0.93754	0.83078	1.05802	0.295735
MOXD1	0.904477	0.749028	1.09219	0.296737
ANTXR1	0.916985	0.779044	1.07935	0.297443
KRT23	1.03893	0.966737	1.11652	0.298621
NAGS	0.94392	0.845749	1.05349	0.302992
LGALS3BP	1.04784	0.957455	1.14676	0.309946
CRIP1	0.877185	0.679317	1.13269	0.315051
CYTIP	0.906521	0.74845	1.09798	0.315437
HPGD	0.962134	0.892021	1.03776	0.317348
SRGN	0.932761	0.813667	1.06929	0.317919
NNMT	0.968267	0.908714	1.03172	0.319411
LOXL1	0.916562	0.77169	1.08863	0.320938
JUNB	0.932488	0.811778	1.07115	0.323038
RGS1	1.054	0.949195	1.17038	0.325003
GMFG	0.917936	0.773572	1.08924	0.32668
UGT1A3	0.942432	0.836558	1.06171	0.329473
HLA-DQA1	0.943674	0.839364	1.06095	0.332029
AHSG	0.967776	0.905667	1.03414	0.333106
STAB1	1.08896	0.914568	1.2966	0.338534
CTSS	0.935159	0.815058	1.07296	0.339136
HAVCR2	1.09119	0.911513	1.30628	0.341775
IFI16	0.925246	0.787667	1.08686	0.344181
ASAH1	1.08347	0.91688	1.28033	0.346604
LILRB4	1.08663	0.913951	1.29194	0.346742
COL16A1	1.08695	0.913373	1.29351	0.347614
PLAU	1.08048	0.91925	1.27	0.347827
CARD16	0.906892	0.739302	1.11247	0.348489
COL4A2	1.06325	0.934165	1.21018	0.353023
PYCARD	1.05679	0.940415	1.18757	0.353435
TMC6	1.07683	0.919593	1.26095	0.358033
AKR1B1	1.06317	0.932975	1.21154	0.358052
CD248	1.07094	0.924752	1.24025	0.360039
CLEC2B	0.905052	0.730564	1.12121	0.361265
SLAMF7	0.928791	0.792537	1.08847	0.361429
HLA-DMB	0.933775	0.805824	1.08204	0.362141
SLC47A1	0.941956	0.827637	1.07207	0.36503
TPM2	1.06063	0.933109	1.20558	0.367768
SPOCK2	0.914504	0.752455	1.11145	0.369125
PAPLN	1.06522	0.927283	1.22367	0.371886
MYO1F	0.895064	0.701587	1.1419	0.37232
RGS10	1.07207	0.919951	1.24934	0.372758
GEM	0.943746	0.830909	1.07191	0.372842
ACP5	0.954279	0.86091	1.05778	0.37303
MICAL1	1.08032	0.911254	1.28074	0.373635
GBP5	0.928162	0.786562	1.09525	0.377415
EGR2	0.909048	0.735125	1.12412	0.378797
CD44	1.0584	0.932672	1.20108	0.379019
LRRC25	1.09975	0.889109	1.36029	0.380759
VCAN	1.05594	0.933823	1.19403	0.385346
SULF1	1.05722	0.932272	1.19892	0.385887
SERPINB9	1.08709	0.899091	1.31441	0.388695
LDHB	1.06474	0.923147	1.22805	0.38891
KCTD12	0.925639	0.775959	1.10419	0.390545
PTGDS	0.972601	0.912663	1.03648	0.391974
SH2D2A	0.911397	0.736685	1.12754	0.392867
RAB34	1.04838	0.940367	1.16881	0.394392
EVI2B	0.928841	0.782085	1.10313	0.40018
LBH	0.930261	0.785518	1.10168	0.402161
MME	0.961568	0.87726	1.05398	0.402556
EGR1	0.959712	0.870561	1.05799	0.40841
THY1	1.05753	0.926061	1.20766	0.408906
IQGAP1	1.08087	0.897478	1.30174	0.41236
CD53	0.942923	0.818953	1.08566	0.413827
JAK3	0.914909	0.738817	1.13297	0.414874
PLA2G2A	0.981299	0.937521	1.02712	0.417503
SLC15A3	0.917993	0.745873	1.12983	0.419266
NBL1	1.06503	0.913511	1.24167	0.421037
LST1	0.934678	0.792168	1.10283	0.423509
IL2RB	0.915752	0.737839	1.13656	0.424569
CYP1A1	0.968182	0.894225	1.04825	0.425123
F13A1	1.05529	0.923264	1.2062	0.430005
ZNF385A	1.0643	0.911217	1.2431	0.431557
FGR	1.07879	0.89028	1.30722	0.438956
PARVG	0.913626	0.726126	1.14954	0.440826
SAMSN1	1.08478	0.881253	1.33531	0.442728
CTSK	0.949565	0.831816	1.08398	0.443603
CD72	0.917064	0.734218	1.14545	0.445411
TMEM119	0.938822	0.798045	1.10443	0.44629
SNCG	1.03329	0.948986	1.12507	0.450797
TBX3	0.959746	0.862049	1.06852	0.453194
ALOX5AP	1.05864	0.911811	1.22912	0.454423
AMACR	0.957113	0.853075	1.07384	0.455314
CCL4	0.940316	0.799485	1.10596	0.457243
CECR1	0.941043	0.801367	1.10506	0.458529
TIMP2	0.956004	0.847352	1.07859	0.46482
MMP11	1.04224	0.932361	1.16506	0.466728
RENBP	1.04551	0.927199	1.17892	0.467636
FMNL1	0.924733	0.747629	1.14379	0.470662
DUSP2	0.942105	0.800842	1.10829	0.47182
GLUL	0.971033	0.895936	1.05242	0.474136
LXN	0.938296	0.787178	1.11842	0.47719
PLEK	1.05343	0.912251	1.21647	0.478299
TGM2	1.0503	0.916964	1.20303	0.478621
LY86	0.936121	0.778209	1.12608	0.483749
PTAFR	1.07792	0.872566	1.33161	0.486534
CYTH4	1.08254	0.865809	1.35353	0.486538
C5AR1	1.06603	0.889983	1.27691	0.487454
RAC2	0.952857	0.830963	1.09263	0.489275
CXCL6	1.03632	0.93644	1.14684	0.490257
HCK	1.06478	0.890758	1.2728	0.490564
AOAH	0.926032	0.742217	1.15537	0.496065
SLPI	0.980894	0.92737	1.03751	0.500428
PLA2G2D	0.939955	0.784775	1.12582	0.501174
EMP3	1.04825	0.913731	1.20258	0.501276
COL6A2	0.961853	0.858655	1.07745	0.501804
SYK	1.07214	0.871718	1.31864	0.509441
FSTL1	1.04282	0.919983	1.18205	0.512044
PPP1R3G	0.966839	0.873442	1.07022	0.515289
ADAMTS2	0.950369	0.812943	1.11103	0.522958
IL2RG	1.03898	0.922843	1.16973	0.52722
RHBG	0.978366	0.91328	1.04809	0.533492
OLFML3	1.04563	0.908266	1.20376	0.534649
METRNL	1.04415	0.910669	1.19719	0.535873
EVI2A	0.930595	0.74063	1.16929	0.536928
ID1	0.965464	0.863213	1.07983	0.538328
CLEC7A	1.07916	0.846162	1.37632	0.539274
FOS	0.971021	0.883475	1.06724	0.54186
DEF6	0.943198	0.780311	1.14009	0.545459
ECM1	0.951552	0.809397	1.11867	0.54747
FOLR2	0.958465	0.834206	1.10123	0.549307
C1QA	0.964999	0.858363	1.08488	0.550951
SPI1	1.04852	0.89683	1.22587	0.552347
SH3BGRL	0.954667	0.818991	1.11282	0.553066
CHI3L1	0.984452	0.934544	1.03703	0.554974
UBD	1.02483	0.943992	1.11259	0.558532
KLF15	0.9597	0.83534	1.10257	0.561292
GPSM3	0.949962	0.797077	1.13217	0.566383
C1orf162	0.950679	0.799327	1.13069	0.567537
APBB1IP	1.04295	0.90212	1.20577	0.569879
STAT1	0.958738	0.828176	1.10988	0.572651
MS4A6A	0.956033	0.8141	1.12271	0.583448
C1QTNF1	0.968485	0.86281	1.0871	0.586978
HLA-DQB2	1.03846	0.906245	1.18997	0.587014
APOA4	1.0147	0.962542	1.06969	0.587773
CD86	1.05999	0.857509	1.31028	0.590125
LCP2	0.945626	0.770479	1.16059	0.592674
MFGE8	1.04507	0.88842	1.22934	0.594693
SLC2A3	1.04247	0.89432	1.21517	0.594826
CCL3	0.958466	0.81759	1.12362	0.600966
SLAMF8	1.0443	0.886624	1.23002	0.603705
CCR1	1.05392	0.863683	1.28606	0.605107
BTG2	1.03662	0.903024	1.18998	0.609424
CYBA	1.02686	0.927484	1.13687	0.609826
VNN3	1.03048	0.918057	1.15666	0.610495
FAM26F	0.961115	0.823786	1.12134	0.614145
THBS1	0.97377	0.877151	1.08103	0.6181
LSP1	0.965116	0.838949	1.11026	0.619379
CD3D	0.968021	0.850301	1.10204	0.623225
ABI3	0.942715	0.741998	1.19773	0.629148
C3AR1	1.04671	0.869576	1.25994	0.629353
PLEKHO1	1.04101	0.88216	1.22847	0.634226
COL1A1	1.01917	0.942437	1.10215	0.634469
IGFBP6	1.0359	0.89347	1.20103	0.640267
TMSB4X	1.03309	0.900709	1.18492	0.641736
PMEPA1	1.03224	0.902034	1.18124	0.644624
SOCS3	0.975232	0.87639	1.08522	0.645532
SOD2	1.03125	0.903242	1.1774	0.649062
FERMT3	1.03876	0.875616	1.23229	0.662689
ALDH1L1	0.982955	0.909714	1.06209	0.663446
MRC2	1.03617	0.875639	1.22613	0.67909
PLSCR1	1.03549	0.877708	1.22164	0.679238
SOD3	0.978409	0.879466	1.08848	0.688219
VAV1	0.950703	0.742264	1.21768	0.688906
HCST	0.971692	0.841745	1.1217	0.695023
GSTP1	0.977151	0.870483	1.09689	0.695124
TF	0.981866	0.894716	1.0775	0.699568
FCGR3A	1.02572	0.901164	1.16749	0.700638
NCF4	1.03504	0.867473	1.23498	0.702297
ISLR	0.979976	0.88301	1.08759	0.70357
APOBEC3C	0.96827	0.817783	1.14645	0.708304
ITGAX	0.965048	0.799442	1.16496	0.711095
EPCAM	1.01212	0.949118	1.07931	0.713262
IL18BP	0.963553	0.785304	1.18226	0.722034
SULF2	0.97985	0.871242	1.102	0.73416
IL18	1.0276	0.876457	1.20481	0.737297
FPR1	1.03201	0.858129	1.24113	0.737829
MS4A4A	0.97097	0.815757	1.15571	0.740266
TYMP	0.977413	0.853909	1.11878	0.740289
TNC	1.02797	0.873217	1.21015	0.740346
TUBA1A	1.02665	0.878699	1.19951	0.740458
UCP2	0.975819	0.844088	1.12811	0.740779
ARL4C	1.02501	0.882651	1.19033	0.74611
COL1A2	1.01468	0.927853	1.10963	0.749532
FYB	0.968585	0.795132	1.17987	0.751212
GPNMB	1.01797	0.911725	1.13661	0.751429
F10	0.979054	0.858611	1.11639	0.751952
GYPC	0.9722	0.814591	1.1603	0.754723
LIMK2	1.02895	0.859457	1.23188	0.755948
CRP	1.00664	0.964739	1.05037	0.760201
CASP4	1.03447	0.829488	1.29012	0.763566
BIRC3	0.982608	0.87422	1.10443	0.768595
AMICA1	1.02997	0.844341	1.2564	0.770897
TAP1	1.02417	0.870071	1.20557	0.77405
TNFAIP8L2	1.02899	0.838674	1.2625	0.784165
PSMB9	0.980335	0.847331	1.13422	0.789487
MARCO	1.01607	0.898106	1.14953	0.800093
C1QB	0.985733	0.879915	1.10428	0.804124
CSF1R	1.02108	0.865004	1.20532	0.805313
SPINT1	0.988849	0.904393	1.08119	0.805543
LIMD2	0.979297	0.828759	1.15718	0.805944
GLIPR2	1.02016	0.859097	1.21142	0.819906
RNASE6	1.01824	0.871218	1.19006	0.820311
MXRA8	0.984251	0.855656	1.13217	0.824143
KRT19	1.00941	0.926597	1.09962	0.830267
BASP1	0.985983	0.865847	1.12279	0.831382
FMOD	0.987178	0.874117	1.11486	0.835277
DPYSL3	1.01803	0.859969	1.20513	0.835591
TNFSF13B	1.02404	0.817544	1.28271	0.83618
COL6A3	1.01398	0.886948	1.1592	0.838921
MVP	1.01876	0.849736	1.22142	0.840822
C1orf54	0.978773	0.791925	1.20971	0.842646
TIMP1	1.00763	0.934082	1.08698	0.844105
AIF1	0.986003	0.854918	1.13719	0.846437
DENND2D	0.980406	0.802266	1.1981	0.846631
F2R	0.985282	0.846939	1.14622	0.847678
NCKAP1L	0.978939	0.784111	1.22217	0.850877
COL3A1	1.00785	0.928282	1.09425	0.852084
CD163	0.985963	0.849164	1.1448	0.852844
SIGLEC1	1.02142	0.815643	1.27912	0.853486
ZC3H12A	0.984767	0.836452	1.15938	0.853768
LGALS2	1.01178	0.892645	1.14681	0.854655
LCN2	0.995023	0.941986	1.05105	0.85832
ADAMDEC1	0.982641	0.809667	1.19257	0.859297
PILRA	1.02042	0.810217	1.28515	0.863642
VCAM1	1.00979	0.902123	1.1303	0.865528
LCP1	1.01213	0.879459	1.16482	0.866414
SPINT2	0.991684	0.898857	1.0941	0.867733
PI3	0.991286	0.893736	1.09948	0.868476
LYZ	1.00534	0.93902	1.07635	0.87836
AXL	0.982784	0.78621	1.22851	0.87878
COL5A1	1.00908	0.897716	1.13425	0.879641
QSOX1	0.992393	0.897516	1.0973	0.881596
ITGB2	1.01083	0.876993	1.16509	0.881816
MNDA	1.01469	0.835404	1.23244	0.883149
HK1	0.986914	0.820004	1.1878	0.889175
DOK2	0.987169	0.819469	1.18919	0.891865
TYROBP	1.00907	0.884756	1.15085	0.892924
ABR	0.986499	0.805558	1.20808	0.895391
CASP1	0.986469	0.805142	1.20863	0.895414
FXYD5	0.990434	0.85787	1.14348	0.895688
GPR183	0.990497	0.858074	1.14336	0.896247
COTL1	0.991005	0.856323	1.14687	0.903497
CFD	1.00904	0.871296	1.16855	0.904387
BCL2A1	1.00926	0.867047	1.17481	0.90527
PIK3CD	0.987386	0.771349	1.26393	0.919741
S100A4	1.00534	0.900218	1.12274	0.924685
TNFAIP2	1.00685	0.868509	1.16722	0.927897
IGSF6	0.992156	0.829421	1.18682	0.931343
HAPLN3	0.99102	0.801558	1.22526	0.933588
HLA-DQA2	1.00404	0.908165	1.11004	0.93719
C1QC	0.99544	0.88217	1.12325	0.940889
CLEC11A	0.99427	0.850198	1.16275	0.942638
SPARC	1.00453	0.885469	1.13961	0.943971
FPR3	0.994289	0.842244	1.17378	0.946076
LEPR	1.00288	0.911629	1.10326	0.95289
LAPTM5	1.00359	0.880879	1.1434	0.957029
WIPF1	0.995044	0.820312	1.20699	0.959778
CD38	0.995525	0.812434	1.21988	0.965503
ALOX5	1.00306	0.85439	1.17761	0.970176
PMP22	1.00277	0.866307	1.16073	0.970411
VNN1	0.998652	0.929333	1.07314	0.970683
TUBB6	1.00312	0.8464	1.18885	0.971373
GBP2	1.00269	0.860016	1.16903	0.972652
LY6E	1.00123	0.921286	1.08812	0.97684
VIM	0.998386	0.861896	1.15649	0.982823
MMP2	1.00049	0.896118	1.11703	0.993004
PLEKHO2	0.999212	0.813055	1.22799	0.994022
FSTL3	0.999672	0.900115	1.11024	0.995106
CXCR4	0.99977	0.884505	1.13006	0.997064
